# Supplementary material for: A Comparative Study on the Multidimensional Features of Hereditary and Sporadic Medullary Thyroid Carcinoma Patients: A Single-Center Retrospective Study
Source: Medicina (Kaunas). 2025 Jun 27;61(7):1164. doi: 10.3390/medicina61071164 (PMC12299098; doi:10.3390/medicina61071164)
Supplement: Supplementary file 1 [file medicina-61-01164-s001.zip]

Archive with 1 entries (1 files):
- medicina-3700531-supplementary.pdf
